# Supplementary material for: Effect of Moderate Consumption of Different Phenolic-Content Beers on the Human Gut Microbiota Composition: A Randomized Crossover Trial
Source: Antioxidants (Basel). 2022 Mar 31;11(4):696. doi: 10.3390/antiox11040696 (PMC9027304; doi:10.3390/antiox11040696)
Supplement: Supplementary file 1 [file antioxidants-11-00696-s001.zip]

Archive with 6 entries (4 files):
- antioxidants-1618343-supplementary/
- antioxidants-1618343-supplementary/antioxidants-1618343-conversion supple/
- antioxidants-1618343-supplementary/antioxidants-1618343-conversion supple/Supplemental figure S1.pdf
- antioxidants-1618343-supplementary/antioxidants-1618343-conversion supple/Supplemental Table S1.pdf
- antioxidants-1618343-supplementary/antioxidants-1618343-conversion supple/Supplemental Table S2 .pdf
- antioxidants-1618343-supplementary/antioxidants-1618343-conversion supple/Supplemental Table S3.pdf
